# Supplementary material for: The Comorbidity of Depression and Anxiety Symptoms in Tinnitus Sufferers: A Network Analysis
Source: Brain Sci. 2023 Mar 30;13(4):583. doi: 10.3390/brainsci13040583 (PMC10136917; doi:10.3390/brainsci13040583)
Supplement: Supplementary file 1 [file brainsci-13-00583-s001.zip]

Archive with 1 entries (1 files):
- brainsci-2298735-supplementary.pdf
